# Supplementary material for: Symmetric cancer spheroid-fibroblast organization revealed in 3D by high-throughput microscopy
Source: Commun Biol. 2026 Jul 27;9:1023. doi: 10.1038/s42003-026-10592-3 (PMC13415527; doi:10.1038/s42003-026-10592-3)
Supplement: Supplementary file 3 — Supplementary Data 1 [file 42003_2026_10592_MOESM3_ESM.xlsx]

## Sheet: Fig. 1c
well_name	num_cancer_cells	num_clusters	ratio_fibroblast_cells
A1	250	3	0.33
A10	250	3	0.2
A11	250	1	0.2
A12	250	3	0.2
A2	250	3	0.33
A4	250	3	0.33
A5	250	4	0.33
A6	250	3	0.33
A7	250	3	0.2
A8	250	3	0.2
A9	250	1	0.2
B2	250	4	0.1
B3	250	3	0.1
B4	250	4	0.1
B6	250	4	0.1
C1	500	5	0.33
C11	500	5	0.2
C12	500	5	0.2
C2	500	4	0.33
C3	500	5	0.33
C4	500	5	0.33
C6	500	4	0.33
C7	500	5	0.2
C8	500	5	0.2
C9	500	5	0.2
D1	500	5	0.1
D2	500	5	0.1
D4	500	4	0.1
D6	500	5	0.1
E1	1000	6	0.33
E11	1000	6	0.2
E12	1000	5	0.2
E3	1000	4	0.33
E4	1000	5	0.33
E5	1000	5	0.33
E6	1000	6	0.33
E7	1000	4	0.2
E8	1000	5	0.2
F1	1000	7	0.1
F4	1000	7	0.1
F5	1000	6	0.1
F6	1000	6	0.1
G10	1500	6	0.2
G11	1500	7	0.2
G12	1500	7	0.2
G2	1500	6	0.33
G3	1500	5	0.33
G6	1500	5	0.33
G7	1500	5	0.2
G8	1500	6	0.2
G9	1500	7	0.2
H2	1500	7	0.1
H3	1500	7	0.1
H4	1500	7	0.1
H5	1500	7	0.1
H6	1500	6	0.1

## Sheet: Fig. 3c
localization_index	time [hours]	cell_index	x [um]	y [um]	z [um]	score
0	1	1	-67.168	101.156	-113.494	0.84761
1	1	3	82.848	-212.94	-105.882	0.726541
2	1	4	44.172	160.928	-109.254	0.551966
3	1	2	94.568	74.2	-109.793	0.406795
4	2	0	127.384	-14.872	-107.868	0.889703
5	2	1	-90.608	49.588	-115.402	0.851884
6	2	3	18.388	-112.148	-112.088	0.729611
7	2	4	39.484	174.992	-112.139	0.577776
9	2	2	44.172	77.716	-110.872	0.373895
10	3	0	101.6	-4.324	-85.1799	0.905836
11	3	1	-77.716	34.352	-109.109	0.87761
12	3	3	18.388	-95.74	-91.225	0.799538
13	3	10	-152.724	34.352	-112.706	0.767886
14	3	4	51.204	173.82	-103.773	0.637571
15	3	2	20.732	73.028	-98.8973	0.502121
17	4	0	110.976	-7.84	-84.055	0.937708
18	4	1	-84.748	34.352	-111.935	0.892139
19	4	3	17.216	-91.052	-105.859	0.805308
20	4	10	-150.38	34.352	-125.114	0.721649
21	4	5	76.988	-75.816	-115.533	0.610657
22	4	4	48.86	173.82	-115.202	0.645901
23	4	2	11.356	76.544	-116.976	0.451551
24	5	0	110.976	-9.012	-85.0066	0.921977
25	5	1	-75.372	42.556	-99.2643	0.919018
26	5	3	16.044	-93.396	-103.478	0.824227
27	5	10	-153.896	23.804	-126.098	0.748456
28	5	5	65.268	-58.236	-104.836	0.337377
29	5	4	35.968	180.852	-117.252	0.65989
30	5	2	19.56	81.232	-114.521	0.487828
31	6	0	109.804	-5.496	-77.0813	0.94835
32	6	1	-105.844	37.868	-76.0777	0.925462
33	6	3	18.388	-96.912	-96.5294	0.874332
34	6	5	73.472	-68.784	-83.1182	0.725658
35	6	10	-158.584	39.04	-120.41	0.54601
36	6	4	41.828	177.336	-112.977	0.678992
37	6	2	3.152	71.856	-102.883	0.546705
38	7	1	-103.5	37.868	-60.5384	0.922703
39	7	0	106.288	-5.496	-65.0077	0.95905
40	7	3	21.904	-92.224	-84.4994	0.901991
41	7	5	78.16	-68.784	-79.4002	0.793157
43	7	4	45.344	171.476	-103.558	0.709415
44	7	2	7.84	68.34	-102.417	0.572961
46	8	0	103.944	-1.98	-59.9424	0.960115
47	8	1	-107.016	41.384	-77.5792	0.940302
48	8	3	23.076	-95.74	-88.6286	0.917297
49	8	5	87.536	-72.3	-77.6304	0.848256
50	8	4	82.848	155.068	-112.217	0.742156
51	8	2	18.388	69.512	-103.734	0.547702
52	9	1	-105.844	37.868	-69.7237	0.950625
53	9	0	102.772	-0.808	-63.6149	0.962194
54	9	3	23.076	-94.568	-82.4684	0.924573
55	9	5	84.02	-71.128	-79.6894	0.854247
56	9	4	89.88	148.036	-111.529	0.740262
57	9	2	14.872	70.684	-106.745	0.566928
60	10	1	-105.844	35.524	-60.4824	0.963217
61	10	3	26.592	-93.396	-85.9967	0.867522
62	10	5	80.504	-66.44	-85.7265	0.450514
63	10	4	31.28	94.124	-86.1372	0.681366
64	10	2	-2.708	70.684	-86.3417	0.353146
67	11	1	-112.876	40.212	-66.8027	0.962034
68	11	3	25.42	-96.912	-88.3204	0.9087
69	11	5	85.192	-64.096	-82.2759	0.594251
70	11	4	39.484	96.468	-92.1344	0.734524
71	11	2	-1.536	69.512	-97.8599	0.28933
74	12	1	-112.876	41.384	-75.6197	0.954767
75	12	3	32.452	-100.428	-76.0134	0.91955
77	12	4	54.72	101.156	-68.4304	0.802418
78	12	2	11.356	70.684	-86.1168	0.372627
79	12	6	-77.716	-198.876	-109.249	0.41683
81	13	0	89.88	2.708	-42.2062	0.973912
82	13	1	-115.22	43.728	-71.282	0.955764
83	13	3	37.14	-103.944	-52.4006	0.881179
85	13	4	43	107.016	-63.6149	0.795863
86	13	2	9.012	64.824	-90.3629	0.34511
88	13	6	-29.664	-146.136	-113.038	0.427061
91	14	3	39.484	-109.804	-60.8183	0.942926
92	14	1	-115.22	43.728	-84.0629	0.957594
93	14	5	73.472	-61.752	-55.3545	0.754808
95	14	2	19.56	69.512	-105.841	0.332414
96	14	6	-44.9	-136.76	-123.273	0.455304
98	15	0	85.192	7.396	-50.221	0.969013
99	15	3	48.86	-109.804	-49.7003	0.877023
100	15	1	-114.048	43.728	-74.8347	0.958829
101	15	5	68.784	-66.44	-47.2625	0.546859
102	15	4	41.828	116.392	-58.3699	0.880694
106	16	0	87.536	7.396	-46.8887	0.967133
107	16	3	44.172	-113.32	-49.2225	0.92378
108	16	1	-115.22	43.728	-74.2416	0.961401
109	16	5	66.44	-62.924	-47.5968	0.64186
110	16	4	31.28	130.456	-52.5283	0.907279
111	16	2	19.56	70.684	-93.3619	0.544787
114	17	0	81.676	8.568	-50.9881	0.962493
115	17	3	40.656	-110.976	-50.5318	0.950846
116	17	1	-110.532	41.384	-91.1103	0.953039
118	17	4	34.796	132.8	-57.3441	0.900559
119	17	2	26.592	74.2	-95.661	0.517054
121	17	6	-27.32	-102.772	-118.334	0.370078
123	18	1	-112.876	42.556	-64.6108	0.958654
124	18	3	43	-113.32	-48.4701	0.899042
127	18	2	18.388	76.544	-94.2703	0.435193

## Sheet: Fig. 4f
z [um]	correlation
-111	0.843793
-109.5	0.846325
-108	0.851177
-106.5	0.857948
-105	0.866107
-103.5	0.875068
-102	0.884275
-100.5	0.893275
-99	0.90176
-97.5	0.909559
-96	0.916594
-94.5	0.92283
-93	0.928249
-91.5	0.932842
-90	0.93664
-88.5	0.939716
-87	0.942187
-85.5	0.944178
-84	0.945795
-82.5	0.947106
-81	0.948141
-79.5	0.948913
-78	0.949448
-76.5	0.949801
-75	0.950054
-73.5	0.950301
-72	0.950626
-70.5	0.951089
-69	0.951718
-67.5	0.952516
-66	0.953468
-64.5	0.954545
-63	0.955712
-61.5	0.956923
-60	0.958118
-58.5	0.959231
-57	0.960191
-55.5	0.96095
-54	0.96149
-52.5	0.961837
-51	0.96205
-49.5	0.962208
-48	0.962387
-46.5	0.96264
-45	0.962991
-43.5	0.963435
-42	0.963953
-40.5	0.964534
-39	0.965186
-37.5	0.965935
-36	0.966808
-34.5	0.96781
-33	0.968915
-31.5	0.970064
-30	0.97119
-28.5	0.972239
-27	0.973195
-25.5	0.974075
-24	0.974911
-22.5	0.975733
-21	0.976542
-19.5	0.977316
-18	0.978013
-16.5	0.978589
-15	0.979018
-13.5	0.979296
-12	0.979444
-10.5	0.979493
-9	0.979465
-7.5	0.979369
-6	0.979193
-4.5	0.97892
-3	0.978541
-1.5	0.978064
0	0.977519
1.5	0.976938
3	0.976344
4.5	0.975726
6	0.975038
7.5	0.974211
9	0.973178
10.5	0.971898
12	0.970376
13.5	0.96866
15	0.966832
16.5	0.96498
18	0.963171
19.5	0.961438
21	0.959778
22.5	0.958169
24	0.956593
25.5	0.955051
27	0.953562
28.5	0.952155
30	0.950841
31.5	0.94961
33	0.948426
34.5	0.947248
36	0.946046
37.5	0.944817
39	0.943579
40.5	0.942366
42	0.941214
43.5	0.940157
45	0.939224
46.5	0.938433
48	0.937792
49.5	0.937287
51	0.936883
52.5	0.936527
54	0.936165
55.5	0.935751
57	0.935255
58.5	0.93466
60	0.933958
61.5	0.933143
63	0.932207
64.5	0.931142
66	0.929923
67.5	0.928506
69	0.926819
70.5	0.924764
72	0.922228
73.5	0.919109
75	0.915338
76.5	0.910888
78	0.90577
79.5	0.900025
81	0.893716
82.5	0.886936
84	0.879828
85.5	0.872575
87	0.865384
88.5	0.858454
90	0.851966
91.5	0.846084
93	0.840944
94.5	0.836633
96	0.833154
97.5	0.830404
99	0.828175
100.5	0.826197
102	0.824194
103.5	0.821934
105	0.819289
106.5	0.816282
108	0.813112
109.5	0.810135
111	0.807795
112.5	0.806502

## Sheet: Fig. 5a
x [um]	y [um]	z [um]	radius [um]
380.9	473.488	-7.5	45.708
267.216	480.52	22.5	32.816
221.508	569.592	-1.5	42.192
462.94	601.236	-13.5	26.956
269.56	686.792	-24	42.192
407.856	706.716	10.5	39.848

## Sheet: Fig. 5b
Graph statistics							All data points
num_cancer_cells	mean [um]	std [um]					well_name	num_clusters	num_cancer_cells	ratio_fibroblast_cells	radial_distances [um]
250	147.8	34.2662					A1	3	250	0.33	206.315
500	134.862	32.6201					A1	3	250	0.33	155.287
1000	148.255	42.1294					A1	3	250	0.33	126.331
1500	154.485	39.1176					A12	3	250	0.2	112.031
							A12	3	250	0.2	201.601
							A12	3	250	0.2	211.563
							A2	3	250	0.33	210.722
							A2	3	250	0.33	128.042
							A2	3	250	0.33	145.427
							A4	3	250	0.33	165.814
							A4	3	250	0.33	148.541
							A4	3	250	0.33	191.436
							A5	4	250	0.33	111.141
							A5	4	250	0.33	117.814
							A5	4	250	0.33	98.7755
							A5	4	250	0.33	126.576
							A6	3	250	0.33	133.196
							A6	3	250	0.33	172.662
							A6	3	250	0.33	183.337
							A7	3	250	0.2	127.465
							A7	3	250	0.2	119.922
							A7	3	250	0.2	185.627
							A8	3	250	0.2	155.504
							A8	3	250	0.2	123.371
							A8	3	250	0.2	170.662
							B3	3	250	0.1	152.916
							B3	3	250	0.1	121.384
							B3	3	250	0.1	150.756
							B4	4	250	0.1	143.917
							B4	4	250	0.1	133.356
							B4	4	250	0.1	120.641
							B4	4	250	0.1	77.4519
							C11	5	500	0.2	182.199
							C11	5	500	0.2	145.898
							C11	5	500	0.2	89.0631
							C11	5	500	0.2	109.572
							C11	5	500	0.2	135.963
							C2	4	500	0.33	192.48
							C2	4	500	0.33	174.598
							C2	4	500	0.33	167.168
							C2	4	500	0.33	111.845
							C3	5	500	0.33	139.944
							C3	5	500	0.33	123.403
							C3	5	500	0.33	163.459
							C3	5	500	0.33	121.067
							C3	5	500	0.33	142.897
							C4	5	500	0.33	171.558
							C4	5	500	0.33	156.225
							C4	5	500	0.33	88.3983
							C4	5	500	0.33	130.226
							C4	5	500	0.33	132.598
							C6	4	500	0.33	171.492
							C6	4	500	0.33	160.743
							C6	4	500	0.33	174.558
							C6	4	500	0.33	107.2
							C7	5	500	0.2	96.7511
							C7	5	500	0.2	117.473
							C7	5	500	0.2	129.256
							C7	5	500	0.2	84.4548
							C7	5	500	0.2	148.811
							C9	5	500	0.2	128.467
							C9	5	500	0.2	158.438
							C9	5	500	0.2	192.672
							C9	5	500	0.2	87.076
							C9	5	500	0.2	130.474
							D4	4	500	0.1	152.735
							D4	4	500	0.1	130.582
							D4	4	500	0.1	73.1317
							D4	4	500	0.1	176.532
							D6	5	500	0.1	147.753
							D6	5	500	0.1	121.676
							D6	5	500	0.1	90.9751
							D6	5	500	0.1	75.4094
							D6	5	500	0.1	128.985
							E1	6	1000	0.33	158.076
							E1	6	1000	0.33	159.259
							E1	6	1000	0.33	166.201
							E1	6	1000	0.33	124.368
							E1	6	1000	0.33	167.699
							E1	6	1000	0.33	91.2529
							E11	6	1000	0.2	161.62
							E11	6	1000	0.2	127.585
							E11	6	1000	0.2	108.079
							E11	6	1000	0.2	118.664
							E11	6	1000	0.2	135.091
							E11	6	1000	0.2	149.089
							E12	5	1000	0.2	147.172
							E12	5	1000	0.2	144.287
							E12	5	1000	0.2	204.01
							E12	5	1000	0.2	130.878
							E12	5	1000	0.2	158.887
							E3	4	1000	0.33	250.631
							E3	4	1000	0.33	212.387
							E3	4	1000	0.33	178.339
							E3	4	1000	0.33	166.144
							E6	6	1000	0.33	184.152
							E6	6	1000	0.33	129.344
							E6	6	1000	0.33	111.772
							E6	6	1000	0.33	146.789
							E6	6	1000	0.33	132.119
							E6	6	1000	0.33	150.554
							E7	4	1000	0.2	238.02
							E7	4	1000	0.2	172.224
							E7	4	1000	0.2	94.7646
							E7	4	1000	0.2	189.726
							F4	7	1000	0.1	198.722
							F4	7	1000	0.1	99.1156
							F4	7	1000	0.1	75.8476
							F4	7	1000	0.1	93.5224
							F4	7	1000	0.1	159.349
							F4	7	1000	0.1	96.5418
							F4	7	1000	0.1	131.27
							F6	6	1000	0.1	160.766
							F6	6	1000	0.1	234.392
							F6	6	1000	0.1	105.335
							F6	6	1000	0.1	87.6451
							F6	6	1000	0.1	173.205
							F6	6	1000	0.1	98.3025
							G12	7	1500	0.2	220.509
							G12	7	1500	0.2	154.433
							G12	7	1500	0.2	102.338
							G12	7	1500	0.2	124.437
							G12	7	1500	0.2	81.3418
							G12	7	1500	0.2	105.097
							G12	7	1500	0.2	151.305
							G2	6	1500	0.33	162.221
							G2	6	1500	0.33	222.544
							G2	6	1500	0.33	187.727
							G2	6	1500	0.33	157.042
							G2	6	1500	0.33	152.284
							G2	6	1500	0.33	124.489
							G6	5	1500	0.33	179.59
							G6	5	1500	0.33	161.161
							G6	5	1500	0.33	225.912
							G6	5	1500	0.33	182.921
							G6	5	1500	0.33	197.484
							H5	7	1500	0.1	132.72
							H5	7	1500	0.1	140.991
							H5	7	1500	0.1	187.067
							H5	7	1500	0.1	104.286
							H5	7	1500	0.1	119.55
							H5	7	1500	0.1	99.4699
							H5	7	1500	0.1	190.273
							H6	6	1500	0.1	187.54
							H6	6	1500	0.1	181.313
							H6	6	1500	0.1	144.758
							H6	6	1500	0.1	109.482
							H6	6	1500	0.1	174.212
							H6	6	1500	0.1	124.547

## Sheet: Fig. 5c
time [hr]	x [um]	y [um]	z [um]	diameter [um]
1	-114.184	28.556	-90	28.128
1	-115.356	182.088	-73.5	28.128
1	48.724	-128.492	-78	28.128
1	-103.636	255.924	-87	28.128
1	78.024	171.54	-81	28.128
1	27.628	148.1	-90	28.128
1	-16.908	190.292	-87	28.128
1	127.248	51.996	-84	28.128
1	127.248	93.016	-81	28.128
1	-211.46	123.488	-93	28.128
1	-350.928	-251.552	-72	28.128
1	-73.164	98.876	-93	28.128
1	-240.76	-26.528	-76.5	28.128
1	-210.288	186.776	-78	28.128
1	-120.044	-95.676	-88.5	28.128
1	-123.56	-136.696	-88.5	28.128
1	-314.596	5.116	-72	28.128
2	7.392	109.896	-73.5	38.676
2	-53.552	-150.288	-73.5	38.676
2	-6.672	163.808	-54	38.676
2	43.724	176.7	-69	38.676
2	-125.044	68.876	-94.5	38.676
2	-123.872	-21.368	-85.5	38.676
2	-212.944	-11.992	-72	38.676
2	122.248	-95.204	-70.5	38.676
2	142.172	-4.96	-70.5	38.676
3	-107.388	122.788	-90	65.1699
3	26.22	147.4	-72	54.7212
3	-26.52	-137.396	-90	43.0939
3	98.884	-99.892	-94.5	42.774
3	-140.204	-56.528	-85.5	35.16
3	85.992	115.756	-46.5	56.256
5	-106.604	88.8	-72	75.737
5	22.316	122.788	-85.5	61.3484
5	-10.5	-147.944	-88.5	50.1638
5	117.248	-87	-94.5	49.4467
5	-115.98	-45.98	-91.5	42.192
16	30.672	137.08	3	61.8834
16	145.528	32.772	-19.5	61.124
16	-113.484	-111.384	-51	56.451
16	40.048	-110.212	-52.5	55.1712
16	-79.496	65.588	-19.5	43.2212

## Sheet: Fig. 6a
Low concentration									NT
x [um]	y [um]	z [um]	diameter [um]						x [um]	y [um]	z [um]	diameter [um]
226.196	491.068	-52.5	33.561						423.092	385.588	-22.5	41.9307
169.94	307.064	-27	36.6145						254.324	229.712	18	46.7039
289.484	294.172	-58.5	26.2067						290.656	498.1	-25.5	30.562
314.096	448.876	-87	18.8979						214.476	410.2	-49.5	30.562
142.984	439.5	24	29.6495						423.092	267.216	73.5	48.2659
338.708	362.148	-76.5	20.1639						212.132	344.568	10.5	31.8818

## Sheet: Fig. 6b (left)
Graph statistics							All data points
concentration	time [hours]	mean [um]	std [um]				time [hours]	concentration	spheroid_diameter [um]	exp_and_well_name	frame_idx
NT	1	261.841	9.6667				1	low	259.266	S015_E12	1
NT	2	258.527	11.5634				2	low	260.568	S015_E12	2
NT	3	258.452	8.6031				3	low	255.864	S015_E12	3
NT	4	258.14	9.69339				4	low	259.711	S015_E12	4
NT	5	257.327	9.31359				5	low	250.94	S015_E12	5
NT	6	261.252	8.38042				6	low	251.393	S015_E12	6
NT	7	263.386	8.24999				7	low	249.451	S015_E12	7
NT	8	263.782	10.8268				8	low	247.848	S015_E12	8
NT	9	264.933	8.26232				9	low	249.91	S015_E12	9
NT	19	275.45	10.2524				19	low	233.147	S015_E12	19
NT	23	283.729	9.98909				23	low	230.537	S015_E12	23
NT	27	290.323	13.1261				27	low	231.616	S015_E12	27
NT	35	301.634	12.0241				35	low	226.222	S015_E12	35
low	1	255.332	12.0194				1	high	242.101	S015_E2	1
low	2	254.091	11.4558				2	high	244.927	S015_E2	2
low	3	252.332	11.6922				3	high	236.809	S015_E2	3
low	4	254.518	15.3966				4	high	249.437	S015_E2	4
low	5	250.546	13.3231				5	high	247.449	S015_E2	5
low	6	253.169	5.75457				6	high	250.385	S015_E2	6
low	7	248.586	9.79442				7	high	249.041	S015_E2	7
low	8	244.919	18.4739				8	high	254.129	S015_E2	8
low	9	248.801	9.84443				9	high	254.775	S015_E2	9
low	19	237.139	19.3373				19	high	259.9	S015_E2	19
low	23	244.845	10.2949				23	high	257.394	S015_E2	23
low	27	245.241	11.8809				27	high	257.323	S015_E2	27
low	35	239.662	19.0069				35	high	259.97	S015_E2	35
high	1	241.796	4.74248				1	low	252.42	S015_E4	1
high	2	245.428	13.6368				2	low	251.083	S015_E4	2
high	3	246.293	12.3791				3	low	256.629	S015_E4	3
high	4	243.986	7.85883				4	low	265.116	S015_E4	4
high	5	249.595	12.3059				5	low	259.711	S015_E4	5
high	6	248.533	11.211				6	low	260.431	S015_E4	6
high	7	250.439	14.7798				7	low	254.428	S015_E4	7
high	8	248.733	14.3496				9	low	255.365	S015_E4	9
high	9	248.674	12.7896				19	low	253.847	S015_E4	19
high	19	273.074	12.9101				23	low	254.913	S015_E4	23
high	23	266.13	9.06275				27	low	253.437	S015_E4	27
high	27	270.045	12.2626				2	high	263.449	S015_E6	2
high	35	269.53	11.8405				3	high	262.041	S015_E6	3
							5	high	267.366	S015_E6	5
							6	high	262.92	S015_E6	6
							7	high	270.862	S015_E6	7
							8	high	266.17	S015_E6	8
							9	high	263.16	S015_E6	9
							19	high	275.005	S015_E6	19
							23	high	275.488	S015_E6	23
							27	high	281.79	S015_E6	27
							35	high	282.775	S015_E6	35
							1	low	261.362	S015_E8	1
							2	low	255.861	S015_E8	2
							3	low	255.447	S015_E8	3
							4	low	251.785	S015_E8	4
							5	low	253.185	S015_E8	5
							6	low	249.279	S015_E8	6
							7	low	244.627	S015_E8	7
							8	low	250.032	S015_E8	8
							9	low	251.344	S015_E8	9
							19	low	247.293	S015_E8	19
							23	low	248.168	S015_E8	23
							27	low	250.672	S015_E8	27
							35	low	253.102	S015_E8	35
							1	NT	279.84	S015_H1	1
							2	NT	257.469	S015_H1	2
							3	NT	266.675	S015_H1	3
							4	NT	260.619	S015_H1	4
							5	NT	259.526	S015_H1	5
							6	NT	261.158	S015_H1	6
							7	NT	266.258	S015_H1	7
							8	NT	260.37	S015_H1	8
							9	NT	265.152	S015_H1	9
							19	NT	283.525	S015_H1	19
							23	NT	299.595	S015_H1	23
							27	NT	306.705	S015_H1	27
							35	NT	316.751	S015_H1	35
							1	NT	257.337	S015_H5	1
							2	NT	249.644	S015_H5	2
							3	NT	243.034	S015_H5	3
							4	NT	249.437	S015_H5	4
							5	NT	249.746	S015_H5	5
							6	NT	255.837	S015_H5	6
							7	NT	256.394	S015_H5	7
							8	NT	254.72	S015_H5	8
							9	NT	250.769	S015_H5	9
							19	NT	263.253	S015_H5	19
							23	NT	269.279	S015_H5	23
							27	NT	282.345	S015_H5	27
							35	NT	291.593	S015_H5	35
							1	NT	273.545	S015_H6	1
							2	NT	264.925	S015_H6	2
							4	NT	269.198	S015_H6	4
							6	NT	269.873	S015_H6	6
							7	NT	270.229	S015_H6	7
							8	NT	268.28	S015_H6	8
							19	NT	277.058	S015_H6	19
							23	NT	290.773	S015_H6	23
							27	NT	283.263	S015_H6	27
							35	NT	296.506	S015_H6	35
							1	NT	260.545	S015_H7	1
							2	NT	266.79	S015_H7	2
							3	NT	264.608	S015_H7	3
							4	NT	262.761	S015_H7	4
							5	NT	259.566	S015_H7	5
							6	NT	265.785	S015_H7	6
							7	NT	263.399	S015_H7	7
							8	NT	265.953	S015_H7	8
							9	NT	260.431	S015_H7	9
							19	NT	282.115	S015_H7	19
							23	NT	285.057	S015_H7	23
							27	NT	292.21	S015_H7	27
							35	NT	306.012	S015_H7	35
							1	NT	273.788	S015_H8	1
							2	NT	276.837	S015_H8	2
							3	NT	262.491	S015_H8	3
							4	NT	259.371	S015_H8	4
							5	NT	264.502	S015_H8	5
							6	NT	262.987	S015_H8	6
							7	NT	270.106	S015_H8	7
							8	NT	274.728	S015_H8	8
							9	NT	261.536	S015_H8	9
							19	NT	277.373	S015_H8	19
							23	NT	280.053	S015_H8	23
							27	NT	286.681	S015_H8	27
							35	NT	296.833	S015_H8	35
							1	NT	253.147	S015_H9	1
							2	NT	242.436	S015_H9	2
							3	NT	248.644	S015_H9	3
							4	NT	249.15	S015_H9	4
							5	NT	246.29	S015_H9	5
							6	NT	255.399	S015_H9	6
							7	NT	257.333	S015_H9	7
							8	NT	250.588	S015_H9	8
							9	NT	255.926	S015_H9	9
							19	NT	274.856	S015_H9	19
							23	NT	286.62	S015_H9	23
							27	NT	299.11	S015_H9	27
							35	NT	310.404	S015_H9	35
							1	low	267.5	S019_F4	0
							2	low	266.59	S019_F4	1
							3	low	261.797	S019_F4	2
							4	low	266.911	S019_F4	3
							5	low	260.947	S019_F4	4
							6	low	257.856	S019_F4	5
							7	low	260.044	S019_F4	6
							8	low	262.771	S019_F4	7
							9	low	255.625	S019_F4	8
							19	low	246.148	S019_F4	9
							23	low	245.761	S019_F4	10
							1	NT	260.075	S019_F8	0
							2	NT	272.645	S019_F8	1
							3	NT	261.011	S019_F8	2
							4	NT	263.409	S019_F8	3
							5	NT	273.497	S019_F8	4
							6	NT	268.44	S019_F8	5
							7	NT	270.772	S019_F8	6
							8	NT	280.733	S019_F8	7
							9	NT	274.136	S019_F8	8
							19	NT	287.068	S019_F8	9
							23	NT	297.236	S019_F8	10
							27	NT	302.141	S019_F8	11
							35	NT	306.66	S019_F8	12
							1	NT	261.947	S019_G12	0
							2	NT	264.3	S019_G12	1
							3	NT	266.619	S019_G12	2
							4	NT	268.892	S019_G12	3
							5	NT	265.653	S019_G12	4
							6	NT	267.768	S019_G12	5
							7	NT	269.86	S019_G12	6
							8	NT	271.182	S019_G12	7
							9	NT	268.983	S019_G12	8
							19	NT	274.903	S019_G12	9
							23	NT	279.077	S019_G12	10
							27	NT	281.137	S019_G12	11
							35	NT	297.148	S019_G12	12
							1	NT	257.975	S019_G8	0
							2	NT	250.794	S019_G8	1
							3	NT	258.804	S019_G8	2
							4	NT	255.721	S019_G8	3
							5	NT	248.865	S019_G8	4
							6	NT	242.789	S019_G8	5
							7	NT	254.528	S019_G8	6
							8	NT	264.799	S019_G8	7
							9	NT	272.732	S019_G8	8
							19	NT	274.709	S019_G8	9
							23	NT	283.87	S019_G8	10
							27	NT	304.993	S019_G8	11
							35	NT	309.04	S019_G8	12
							1	NT	260.723	S019_H12	0
							2	NT	254.525	S019_H12	1
							3	NT	260.515	S019_H12	2
							4	NT	255.635	S019_H12	3
							5	NT	256.377	S019_H12	4
							6	NT	268.7	S019_H12	5
							7	NT	263.535	S019_H12	6
							8	NT	261.232	S019_H12	7
							9	NT	270.943	S019_H12	8
							19	NT	256.857	S019_H12	9
							23	NT	270.358	S019_H12	10
							27	NT	264.373	S019_H12	11
							35	NT	274.292	S019_H12	12
							1	NT	258.544	S019_H8	0
							2	NT	262.491	S019_H8	1
							3	NT	264.945	S019_H8	2
							4	NT	267.373	S019_H8	3
							5	NT	263.06	S019_H8	4
							6	NT	265.261	S019_H8	5
							7	NT	272.363	S019_H8	6
							8	NT	270.856	S019_H8	7
							9	NT	275.878	S019_H8	8
							19	NT	291.083	S019_H8	9
							23	NT	290.641	S019_H8	10
							27	NT	302.843	S019_H8	11
							35	NT	312.733	S019_H8	12
							1	high	236.909	S019_A4	0
							2	high	230.366	S019_A4	1
							3	high	236.014	S019_A4	2
							4	high	234.978	S019_A4	3
							5	high	239.351	S019_A4	4
							6	high	236.243	S019_A4	5
							7	high	235.669	S019_A4	6
							8	high	233.859	S019_A4	7
							9	high	234.397	S019_A4	8
							19	high	267.304	S019_A4	9
							23	high	265.508	S019_A4	10
							27	high	271.024	S019_A4	11
							35	high	265.844	S019_A4	12
							1	low	236.11	S019_B4	0
							2	low	236.354	S019_B4	1
							3	low	231.921	S019_B4	2
							4	low	229.064	S019_B4	3
							5	low	227.947	S019_B4	4
							6	low	246.886	S019_B4	5
							7	low	234.378	S019_B4	6
							8	low	219.026	S019_B4	7
							9	low	231.763	S019_B4	8
							19	low	205.258	S019_B4	9
							1	NT	244.623	S019_E12	0
							2	NT	239.468	S019_E12	1
							3	NT	245.622	S019_E12	2
							4	NT	236.118	S019_E12	3
							5	NT	243.52	S019_E12	4
							6	NT	251.027	S019_E12	5
							7	NT	245.853	S019_E12	6
							8	NT	241.938	S019_E12	7
							9	NT	257.775	S019_E12	8
							19	NT	262.594	S019_E12	9
							23	NT	272.189	S019_E12	10
							27	NT	278.079	S019_E12	11
							1	high	246.379	S019_E3	0
							2	high	242.969	S019_E3	1
							3	high	250.309	S019_E3	2
							4	high	247.544	S019_E3	3
							5	high	244.215	S019_E3	4
							6	high	244.584	S019_E3	5
							7	high	246.184	S019_E3	6
							8	high	240.775	S019_E3	7
							9	high	242.364	S019_E3	8
							19	high	290.086	S019_E3	9

## Sheet: Fig. 6b (right)
drug_concentration_pair	time [hours]	p_value
NT vs. low	1	0.536223
NT vs. low	2	0.413877
NT vs. low	3	0.207974
NT vs. low	4	0.184177
NT vs. low	5	0.0899939
NT vs. low	6	0.0264985
NT vs. low	7	0.00185555
NT vs. low	8	0.00013816
NT vs. low	9	5.42599e-06
NT vs. low	19	8.21083e-09
NT vs. low	23	1.10804e-11
NT vs. low	27	3.92666e-14
NT vs. low	35	2.6238e-16
NT vs. high	1	0.0213386
NT vs. high	2	0.00539865
NT vs. high	3	0.000537076
NT vs. high	4	4.11088e-05
NT vs. high	5	2.3218e-05
NT vs. high	6	1.69336e-06
NT vs. high	7	1.64476e-07
NT vs. high	8	1.4979e-08
NT vs. high	9	4.29483e-10
NT vs. high	19	2.26513e-09
NT vs. high	23	9.52705e-11
NT vs. high	27	7.0292e-12
NT vs. high	35	5.09737e-14
High vs. low	1
High vs. low	2	0.170568
High vs. low	3	0.128371
High vs. low	4	0.0653834
High vs. low	5	0.103535
High vs. low	6	0.070038
High vs. low	7	0.127365
High vs. low	8	0.232014
High vs. low	9	0.263058
High vs. low	19	0.975702
High vs. low	23	0.855235
High vs. low	27	0.532953
High vs. low	35	0.243138

## Sheet: Fig. 6c (left)
Graph statistics							All data points
time [hours]	concentration	mean [um]	std [um]				time [hours]	concentration	exp_and_well_name	localization_index	z [um]	corr_score
1	NT	-25.7143	47.9526				1	low	S015_E12	3	-67.5	0.933795
1	low	-9.42857	48.4609				2	low	S015_E12	5	-52.5	0.863275
1	high	-46.25	24.5087				3	low	S015_E12	8	-42	0.898953
2	NT	-24.5676	35.5516				4	low	S015_E12	9	-33	0.942751
2	low	-18	43.1814				4	low	S015_E12	10	-45	0.931171
2	high	-32.3571	13.4403				5	low	S015_E12	11	-16.5	0.961493
3	NT	-27.7308	32.3236				5	low	S015_E12	12	-33	0.850593
3	low	-38.8929	16.7598				6	low	S015_E12	14	-33	0.955919
3	high	-46.1667	21.4082				6	low	S015_E12	15	-30	0.889274
4	NT	-19.2558	41.7312				7	low	S015_E12	16	-34.5	0.933971
4	low	-43.0385	15.3263				7	low	S015_E12	17	-37.5	0.881157
4	high	-44.7857	17.3514				8	low	S015_E12	18	-28.5	0.919824
5	NT	-24.5417	24.1499				8	low	S015_E12	19	-37.5	0.923203
5	low	-40.2	20.3565				9	low	S015_E12	20	-13.5	0.929609
5	high	-49.5	27.2489				9	low	S015_E12	21	-30	0.85794
6	NT	-23.7308	31.558				19	low	S015_E12	41	-22.5	0.948172
6	low	-27.1875	45.2124				23	low	S015_E12	48	-9	0.972981
6	high	-68.25	22.692				23	low	S015_E12	49	-66	0.97417
7	NT	-14.1	36.7122				27	low	S015_E12	56	-24	0.981845
7	low	-26.9062	40.2584				27	low	S015_E12	57	-45	0.971401
7	high	-61.5	24.3457				35	low	S015_E12	79	-36	0.980575
8	NT	-8.25	44.062				35	low	S015_E12	80	-39	0.939752
8	low	-25.875	39.6957				35	low	S015_E12	82	-13.5	0.925487
8	high	-53	27.2438				1	high	S015_E2	5	-73.5	0.867355
9	NT	-16.0541	28.7986				3	high	S015_E2	15	-58.5	0.875397
9	low	-32.0526	42.3297				4	high	S015_E2	20	-61.5	0.852283
9	high	-55.2	22.8561				6	high	S015_E2	32	-61.5	0.859343
19	NT	-3.43902	39.2605				8	high	S015_E2	43	-76.5	0.85811
19	low	-26.3824	28.7606				8	high	S015_E2	47	-45	0.885461
19	high	-36.2	35.9234				9	high	S015_E2	48	-75	0.869984
23	NT	-5.16667	39.3506				9	high	S015_E2	50	-43.5	0.893712
23	low	-36.8333	29.187				19	high	S015_E2	92	-73.5	0.907752
23	high	-50.5	28.4269				19	high	S015_E2	96	-36	0.894079
27	NT	-2.6	36.0942				23	high	S015_E2	112	-67.5	0.946709
27	low	-35.5588	25.3216				23	high	S015_E2	114	-82.5	0.851926
27	high	-38.4231	39.9243				23	high	S015_E2	116	-39	0.894556
35	NT	4	34.9177				27	high	S015_E2	132	-69	0.95517
35	low	-24.075	28.4				27	high	S015_E2	134	-91.5	0.865778
35	high	-33.9231	32.3779				27	high	S015_E2	136	-54	0.877758
							35	high	S015_E2	174	-69	0.955503
							1	low	S015_E4	4	-39	0.967453
							1	low	S015_E4	5	-49.5	0.874649
							1	low	S015_E4	6	-1.5	0.94703
							1	low	S015_E4	7	-15	0.91822
							1	low	S015_E4	9	22.5	0.871455
							2	low	S015_E4	10	-28.5	0.971099
							2	low	S015_E4	13	-22.5	0.987185
							3	low	S015_E4	15	-15	0.981776
							3	low	S015_E4	17	-22.5	0.954367
							3	low	S015_E4	18	-42	0.878122
							4	low	S015_E4	21	-27	0.974082
							4	low	S015_E4	23	-33	0.949928
							5	low	S015_E4	26	-30	0.962622
							5	low	S015_E4	28	-37.5	0.93997
							6	low	S015_E4	32	-12	0.985866
							6	low	S015_E4	33	76.5	0.873874
							6	low	S015_E4	34	-40.5	0.961461
							7	low	S015_E4	36	-18	0.98561
							7	low	S015_E4	37	42	0.89712
							7	low	S015_E4	38	-39	0.929912
							8	low	S015_E4	40	-19.5	0.982425
							8	low	S015_E4	41	-63	0.867434
							8	low	S015_E4	42	-22.5	0.917768
							9	low	S015_E4	43	-16.5	0.974983
							9	low	S015_E4	44	-3	0.908323
							9	low	S015_E4	45	33	0.971412
							9	low	S015_E4	46	-40.5	0.910756
							9	low	S015_E4	47	0	0.883986
							19	low	S015_E4	82	-30	0.978986
							19	low	S015_E4	83	-16.5	0.95396
							19	low	S015_E4	84	-39	0.963196
							23	low	S015_E4	94	-25.5	0.984839
							23	low	S015_E4	95	-19.5	0.97913
							23	low	S015_E4	96	-37.5	0.948699
							27	low	S015_E4	106	-13.5	0.975856
							27	low	S015_E4	107	-6	0.979689
							27	low	S015_E4	108	-37.5	0.983584
							35	low	S015_E4	134	-4.5	0.978926
							35	low	S015_E4	135	-39	0.974427
							35	low	S015_E4	136	19.5	0.9783
							35	low	S015_E4	137	49.5	0.927533
							1	high	S015_E6	9	-22.5	0.935233
							2	high	S015_E6	12	-51	0.872716
							2	high	S015_E6	14	-21	0.930717
							3	high	S015_E6	18	-54	0.904569
							3	high	S015_E6	19	-40.5	0.884107
							3	high	S015_E6	20	-16.5	0.909672
							4	high	S015_E6	22	-54	0.911846
							4	high	S015_E6	23	-49.5	0.895093
							4	high	S015_E6	24	-33	0.887187
							4	high	S015_E6	25	-21	0.898931
							5	high	S015_E6	27	-54	0.914379
							5	high	S015_E6	28	-48	0.854686
							5	high	S015_E6	29	-30	0.885873
							5	high	S015_E6	30	-12	0.884761
							6	high	S015_E6	32	-49.5	0.853199
							6	high	S015_E6	33	-57	0.914169
							7	high	S015_E6	37	-55.5	0.897981
							7	high	S015_E6	39	-33	0.872098
							7	high	S015_E6	40	-37.5	0.851555
							8	high	S015_E6	42	-48	0.906632
							8	high	S015_E6	44	-39	0.850922
							8	high	S015_E6	45	-10.5	0.872312
							8	high	S015_E6	46	-27	0.860158
							9	high	S015_E6	47	-51	0.90868
							9	high	S015_E6	49	-42	0.865915
							9	high	S015_E6	50	-15	0.880653
							19	high	S015_E6	104	-52.5	0.887934
							19	high	S015_E6	105	-49.5	0.868554
							19	high	S015_E6	106	46.5	0.931324
							19	high	S015_E6	107	-33	0.878291
							23	high	S015_E6	129	-46.5	0.907818
							23	high	S015_E6	130	-42	0.909617
							27	high	S015_E6	147	-46.5	0.894479
							27	high	S015_E6	148	-40.5	0.917641
							27	high	S015_E6	149	52.5	0.87972
							27	high	S015_E6	150	-36	0.872856
							27	high	S015_E6	151	-30	0.906579
							35	high	S015_E6	193	-42	0.934761
							35	high	S015_E6	194	-36	0.90418
							35	high	S015_E6	195	-28.5	0.978018
							35	high	S015_E6	196	33	0.868196
							35	high	S015_E6	197	-39	0.856216
							1	low	S015_E8	6	93	0.904328
							1	low	S015_E8	7	-25.5	0.91911
							1	low	S015_E8	8	-18	0.968933
							2	low	S015_E8	12	-67.5	0.883991
							2	low	S015_E8	13	70.5	0.890726
							3	low	S015_E8	17	-43.5	0.951644
							3	low	S015_E8	18	-33	0.971464
							3	low	S015_E8	19	-28.5	0.872712
							3	low	S015_E8	20	-25.5	0.92029
							4	low	S015_E8	22	-48	0.967502
							4	low	S015_E8	23	-51	0.930262
							4	low	S015_E8	24	-66	0.9514
							4	low	S015_E8	25	-31.5	0.877033
							5	low	S015_E8	27	-39	0.972885
							5	low	S015_E8	28	-40.5	0.924995
							5	low	S015_E8	29	-43.5	0.863686
							5	low	S015_E8	30	-43.5	0.946235
							5	low	S015_E8	31	-6	0.886813
							6	low	S015_E8	32	-46.5	0.9625
							6	low	S015_E8	33	-33	0.897341
							6	low	S015_E8	34	88.5	0.948554
							6	low	S015_E8	35	-48	0.885289
							6	low	S015_E8	36	-63	0.901016
							7	low	S015_E8	37	-48	0.952534
							7	low	S015_E8	38	-24	0.864908
							7	low	S015_E8	39	-42	0.895375
							7	low	S015_E8	40	87	0.938925
							7	low	S015_E8	41	-63	0.89577
							8	low	S015_E8	42	-36	0.942701
							8	low	S015_E8	43	-10.5	0.946277
							8	low	S015_E8	44	-33	0.931213
							8	low	S015_E8	45	-37.5	0.91845
							8	low	S015_E8	46	27	0.917954
							9	low	S015_E8	47	-46.5	0.957774
							9	low	S015_E8	48	-28.5	0.909377
							9	low	S015_E8	49	72	0.938251
							9	low	S015_E8	51	-24	0.913792
							19	low	S015_E8	91	-81	0.923879
							19	low	S015_E8	92	-19.5	0.926771
							19	low	S015_E8	93	-39	0.962069
							19	low	S015_E8	94	-18	0.979365
							23	low	S015_E8	110	-28.5	0.967486
							23	low	S015_E8	111	-82.5	0.939202
							23	low	S015_E8	112	-15	0.929744
							23	low	S015_E8	113	-34.5	0.962378
							27	low	S015_E8	130	-15	0.975383
							27	low	S015_E8	131	-72	0.931973
							27	low	S015_E8	132	-48	0.976104
							27	low	S015_E8	133	18	0.930016
							35	low	S015_E8	165	-55.5	0.910457
							35	low	S015_E8	166	-1.5	0.958523
							35	low	S015_E8	167	-24	0.97606
							35	low	S015_E8	168	-19.5	0.935518
							1	NT	S015_H1	8	-3	0.948433
							1	NT	S015_H1	9	-39	0.951694
							1	NT	S015_H1	12	-36	0.902367
							2	NT	S015_H1	13	-6	0.929021
							2	NT	S015_H1	14	-33	0.976597
							2	NT	S015_H1	15	-55.5	0.934314
							3	NT	S015_H1	17	-18	0.978378
							3	NT	S015_H1	18	-39	0.98223
							3	NT	S015_H1	19	-57	0.914042
							3	NT	S015_H1	20	-6	0.912808
							3	NT	S015_H1	21	-1.5	0.895065
							4	NT	S015_H1	22	-16.5	0.948916
							4	NT	S015_H1	23	-46.5	0.880941
							4	NT	S015_H1	24	-54	0.906501
							4	NT	S015_H1	25	-43.5	0.872702
							5	NT	S015_H1	26	-4.5	0.938116
							5	NT	S015_H1	27	34.5	0.905599
							5	NT	S015_H1	29	-22.5	0.876387
							6	NT	S015_H1	30	-13.5	0.955639
							6	NT	S015_H1	31	-51	0.91539
							6	NT	S015_H1	32	-21	0.911017
							6	NT	S015_H1	33	-21	0.904774
							7	NT	S015_H1	34	-18	0.951182
							7	NT	S015_H1	35	-9	0.971144
							7	NT	S015_H1	36	-4.5	0.928704
							8	NT	S015_H1	38	-45	0.951991
							8	NT	S015_H1	39	0	0.909397
							8	NT	S015_H1	40	0	0.966087
							8	NT	S015_H1	41	-3	0.925971
							9	NT	S015_H1	42	-45	0.97349
							9	NT	S015_H1	43	-22.5	0.926061
							9	NT	S015_H1	44	-1.5	0.956076
							9	NT	S015_H1	45	0	0.961593
							19	NT	S015_H1	77	-1.5	0.984637
							19	NT	S015_H1	78	-27	0.96382
							19	NT	S015_H1	79	0	0.938422
							23	NT	S015_H1	89	-15	0.983686
							23	NT	S015_H1	90	1.5	0.944175
							23	NT	S015_H1	91	-19.5	0.974706
							27	NT	S015_H1	101	-4.5	0.97175
							35	NT	S015_H1	125	-4.5	0.966451
							35	NT	S015_H1	126	-30	0.964274
							35	NT	S015_H1	127	-4.5	0.956456
							1		S015_H10	3	-25.5	0.945013
							1		S015_H10	4	-27	0.960274
							2		S015_H10	5	-25.5	0.969543
							2		S015_H10	6	-24	0.895857
							3		S015_H10	7	-3	0.978489
							3		S015_H10	8	-25.5	0.859115
							4		S015_H10	9	-18	0.957513
							4		S015_H10	10	-16.5	0.972955
							4		S015_H10	11	-34.5	0.964116
							5		S015_H10	12	-13.5	0.984793
							5		S015_H10	13	-13.5	0.954775
							5		S015_H10	14	-51	0.968897
							6		S015_H10	15	-19.5	0.981396
							6		S015_H10	16	21	0.943774
							6		S015_H10	17	-36	0.976062
							7		S015_H10	18	-31.5	0.978913
							7		S015_H10	19	6	0.948891
							7		S015_H10	20	-39	0.970636
							8		S015_H10	21	-22.5	0.983369
							8		S015_H10	22	-45	0.891196
							8		S015_H10	23	-4.5	0.99097
							9		S015_H10	24	-34.5	0.973729
							9		S015_H10	25	-1.5	0.936237
							9		S015_H10	26	-18	0.97184
							19		S015_H10	53	-40.5	0.947393
							19		S015_H10	54	-22.5	0.976973
							23		S015_H10	62	-10.5	0.961194
							23		S015_H10	63	-21	0.959643
							23		S015_H10	64	34.5	0.893122
							27		S015_H10	74	3	0.970804
							27		S015_H10	75	-18	0.980776
							27		S015_H10	76	-30	0.914978
							27		S015_H10	77	-63	0.89094
							35		S015_H10	101	-15	0.968417
							35		S015_H10	102	-1.5	0.968779
							35		S015_H10	103	21	0.954198
							1	NT	S015_H5	5	-19.5	0.915007
							1	NT	S015_H5	6	-34.5	0.904882
							2	NT	S015_H5	11	-28.5	0.95667
							2	NT	S015_H5	12	60	0.895181
							2	NT	S015_H5	13	-52.5	0.878333
							2	NT	S015_H5	15	-84	0.863724
							3	NT	S015_H5	17	-3	0.922581
							3	NT	S015_H5	19	66	0.878719
							4	NT	S015_H5	21	-1.5	0.8852
							4	NT	S015_H5	22	-12	0.954852
							5	NT	S015_H5	27	-21	0.926172
							5	NT	S015_H5	28	16.5	0.910788
							6	NT	S015_H5	31	-4.5	0.925735
							6	NT	S015_H5	33	-91.5	0.865348
							6	NT	S015_H5	35	93	0.904196
							7	NT	S015_H5	36	-63	0.93873
							7	NT	S015_H5	38	-52.5	0.887868
							8	NT	S015_H5	40	24	0.941108
							8	NT	S015_H5	41	-58.5	0.918465
							8	NT	S015_H5	43	96	0.932457
							8	NT	S015_H5	44	82.5	0.888949
							9	NT	S015_H5	45	-10.5	0.954894
							9	NT	S015_H5	48	46.5	0.930254
							19	NT	S015_H5	85	-18	0.977481
							19	NT	S015_H5	88	106.5	0.854416
							23	NT	S015_H5	101	0	0.950662
							23	NT	S015_H5	102	-84	0.921441
							27	NT	S015_H5	116	-10.5	0.959254
							27	NT	S015_H5	117	-43.5	0.924084
							35	NT	S015_H5	142	-13.5	0.949795
							35	NT	S015_H5	144	-19.5	0.913298
							1	NT	S015_H6	5	87	0.956027
							1	NT	S015_H6	6	-6	0.956092
							1	NT	S015_H6	7	-76.5	0.944269
							1	NT	S015_H6	9	15	0.907881
							2	NT	S015_H6	10	73.5	0.918848
							2	NT	S015_H6	11	-16.5	0.881954
							2	NT	S015_H6	12	-70.5	0.967348
							3	NT	S015_H6	16	34.5	0.960739
							3	NT	S015_H6	17	-43.5	0.975693
							3	NT	S015_H6	18	-36	0.916489
							4	NT	S015_H6	21	-10.5	0.970456
							4	NT	S015_H6	22	-67.5	0.930582
							4	NT	S015_H6	23	-36	0.961703
							4	NT	S015_H6	24	-51	0.971547
							4	NT	S015_H6	25	43.5	0.853878
							5	NT	S015_H6	26	21	0.95614
							5	NT	S015_H6	27	-39	0.958307
							5	NT	S015_H6	28	-24	0.954991
							6	NT	S015_H6	31	-10.5	0.950439
							6	NT	S015_H6	32	-55.5	0.965407
							6	NT	S015_H6	33	-28.5	0.938925
							7	NT	S015_H6	35	-67.5	0.940184
							7	NT	S015_H6	36	-27	0.950698
							7	NT	S015_H6	37	21	0.946645
							7	NT	S015_H6	39	90	0.876098
							8	NT	S015_H6	40	-27	0.984316
							8	NT	S015_H6	41	-43.5	0.929569
							8	NT	S015_H6	42	-54	0.967991
							8	NT	S015_H6	44	-3	0.886585
							9	NT	S015_H6	45	-39	0.967545
							9	NT	S015_H6	46	-22.5	0.967132
							9	NT	S015_H6	47	31.5	0.928653
							19	NT	S015_H6	94	75	0.855508
							19	NT	S015_H6	95	-4.5	0.94564
							19	NT	S015_H6	96	-28.5	0.921185
							19	NT	S015_H6	97	-19.5	0.924818
							23	NT	S015_H6	114	-45	0.943417
							23	NT	S015_H6	115	3	0.957173
							23	NT	S015_H6	116	61.5	0.943379
							23	NT	S015_H6	118	33	0.963986
							27	NT	S015_H6	134	60	0.958387
							27	NT	S015_H6	135	16.5	0.957548
							27	NT	S015_H6	136	73.5	0.91002
							35	NT	S015_H6	168	-28.5	0.930463
							35	NT	S015_H6	169	21	0.930954
							35	NT	S015_H6	170	72	0.930329
							1	NT	S015_H7	4	-54	0.932528
							1	NT	S015_H7	5	-19.5	0.922637
							2	NT	S015_H7	7	-36	0.966125
							2	NT	S015_H7	8	-16.5	0.929019
							2	NT	S015_H7	9	-1.5	0.888637
							3	NT	S015_H7	12	-19.5	0.939736
							3	NT	S015_H7	13	-27	0.937458
							3	NT	S015_H7	15	-18	0.890612
							4	NT	S015_H7	17	-27	0.934237
							4	NT	S015_H7	20	1.5	0.920878
							5	NT	S015_H7	22	-24	0.97309
							5	NT	S015_H7	24	-45	0.944532
							6	NT	S015_H7	27	-34.5	0.97385
							6	NT	S015_H7	29	-28.5	0.97544
							7	NT	S015_H7	32	-42	0.959871
							7	NT	S015_H7	33	-24	0.933895
							7	NT	S015_H7	34	-46.5	0.922091
							7	NT	S015_H7	35	-1.5	0.970208
							8	NT	S015_H7	38	-52.5	0.960912
							8	NT	S015_H7	39	-33	0.91011
							8	NT	S015_H7	40	-19.5	0.977387
							9	NT	S015_H7	43	-34.5	0.899172
							9	NT	S015_H7	44	-39	0.899009
							9	NT	S015_H7	45	-24	0.870274
							9	NT	S015_H7	46	-36	0.853328
							19	NT	S015_H7	84	-45	0.953094
							19	NT	S015_H7	85	-39	0.859669
							19	NT	S015_H7	86	-4.5	0.965093
							23	NT	S015_H7	100	-13.5	0.959241
							23	NT	S015_H7	102	-24	0.850854
							27	NT	S015_H7	116	-49.5	0.947059
							27	NT	S015_H7	117	-19.5	0.9688
							27	NT	S015_H7	118	-1.5	0.968617
							27	NT	S015_H7	119	-42	0.874823
							35	NT	S015_H7	145	-22.5	0.972713
							35	NT	S015_H7	146	-75	0.943772
							35	NT	S015_H7	147	0	0.972479
							35	NT	S015_H7	148	-19.5	0.889842
							1	NT	S015_H8	6	-46.5	0.951253
							1	NT	S015_H8	7	-9	0.94325
							1	NT	S015_H8	8	-43.5	0.88159
							1	NT	S015_H8	9	-76.5	0.933908
							1	NT	S015_H8	10	49.5	0.863842
							1	NT	S015_H8	12	-36	0.883926
							2	NT	S015_H8	13	-25.5	0.868192
							2	NT	S015_H8	14	-10.5	0.976382
							2	NT	S015_H8	15	-46.5	0.910397
							2	NT	S015_H8	16	-67.5	0.95283
							2	NT	S015_H8	17	78	0.857499
							2	NT	S015_H8	18	-25.5	0.877905
							3	NT	S015_H8	19	57	0.932044
							3	NT	S015_H8	20	-27	0.882936
							3	NT	S015_H8	21	19.5	0.896732
							3	NT	S015_H8	22	-30	0.946556
							3	NT	S015_H8	23	-54	0.933831
							4	NT	S015_H8	24	-18	0.968832
							4	NT	S015_H8	25	-30	0.960502
							4	NT	S015_H8	26	-24	0.880373
							4	NT	S015_H8	27	-25.5	0.972929
							4	NT	S015_H8	29	-19.5	0.896668
							5	NT	S015_H8	30	1.5	0.977155
							5	NT	S015_H8	31	-25.5	0.909089
							5	NT	S015_H8	32	-6	0.894802
							6	NT	S015_H8	33	-21	0.98351
							6	NT	S015_H8	34	-19.5	0.883093
							6	NT	S015_H8	35	36	0.873002
							7	NT	S015_H8	37	-12	0.977339
							7	NT	S015_H8	39	-36	0.88061
							8	NT	S015_H8	41	1.5	0.976592
							8	NT	S015_H8	43	-7.5	0.878354
							9	NT	S015_H8	44	-15	0.979444
							9	NT	S015_H8	45	-27	0.862976
							19	NT	S015_H8	90	-37.5	0.976733
							19	NT	S015_H8	91	-18	0.963662
							19	NT	S015_H8	92	63	0.936918
							23	NT	S015_H8	110	-10.5	0.975717
							23	NT	S015_H8	111	-19.5	0.969054
							23	NT	S015_H8	112	61.5	0.926332
							23	NT	S015_H8	113	-3	0.895313
							23	NT	S015_H8	115	-24	0.902119
							27	NT	S015_H8	132	-4.5	0.982783
							27	NT	S015_H8	133	-3	0.980872
							27	NT	S015_H8	134	61.5	0.91831
							27	NT	S015_H8	136	63	0.957396
							35	NT	S015_H8	166	-3	0.974016
							35	NT	S015_H8	167	-6	0.9617
							35	NT	S015_H8	168	-22.5	0.872868
							35	NT	S015_H8	169	25.5	0.87059
							1	NT	S015_H9	6	-34.5	0.918497
							1	NT	S015_H9	9	-66	0.877842
							2	NT	S015_H9	10	-15	0.931184
							2	NT	S015_H9	11	-28.5	0.913603
							2	NT	S015_H9	12	-45	0.891463
							2	NT	S015_H9	13	-24	0.942417
							2	NT	S015_H9	14	-40.5	0.933491
							3	NT	S015_H9	15	-39	0.95031
							3	NT	S015_H9	17	-46.5	0.859464
							3	NT	S015_H9	18	-25.5	0.88916
							3	NT	S015_H9	19	-21	0.954897
							4	NT	S015_H9	21	-21	0.957285
							4	NT	S015_H9	22	-45	0.89903
							4	NT	S015_H9	23	-43.5	0.923283
							4	NT	S015_H9	24	-1.5	0.883447
							5	NT	S015_H9	26	-13.5	0.90449
							5	NT	S015_H9	27	-52.5	0.923348
							5	NT	S015_H9	28	-43.5	0.866217
							5	NT	S015_H9	29	-22.5	0.954007
							5	NT	S015_H9	30	-39	0.910623
							6	NT	S015_H9	31	-34.5	0.951439
							6	NT	S015_H9	32	-39	0.869392
							6	NT	S015_H9	33	-22.5	0.929931
							6	NT	S015_H9	34	7.5	0.904034
							6	NT	S015_H9	35	-1.5	0.876241
							6	NT	S015_H9	36	-34.5	0.860252
							7	NT	S015_H9	37	-19.5	0.948675
							7	NT	S015_H9	38	-40.5	0.965645
							7	NT	S015_H9	39	-15	0.857041
							7	NT	S015_H9	40	-39	0.863654
							8	NT	S015_H9	43	-30	0.953374
							8	NT	S015_H9	44	-42	0.852793
							8	NT	S015_H9	45	54	0.882805
							8	NT	S015_H9	46	-33	0.969464
							8	NT	S015_H9	47	33	0.875658
							9	NT	S015_H9	48	-18	0.963669
							9	NT	S015_H9	49	-22.5	0.941306
							9	NT	S015_H9	50	-25.5	0.952632
							9	NT	S015_H9	51	30	0.949424
							9	NT	S015_H9	52	-13.5	0.916921
							19	NT	S015_H9	94	-18	0.93134
							19	NT	S015_H9	95	55.5	0.898618
							19	NT	S015_H9	96	-39	0.939019
							19	NT	S015_H9	97	-24	0.880698
							19	NT	S015_H9	98	19.5	0.941404
							23	NT	S015_H9	114	-10.5	0.942004
							23	NT	S015_H9	115	-33	0.960405
							23	NT	S015_H9	116	-7.5	0.940224
							23	NT	S015_H9	117	-37.5	0.850877
							27	NT	S015_H9	130	-21	0.943029
							27	NT	S015_H9	131	-12	0.879802
							27	NT	S015_H9	132	-15	0.898544
							35	NT	S015_H9	155	-15	0.977376
							35	NT	S015_H9	156	-13.5	0.941598
							35	NT	S015_H9	157	-31.5	0.903996
							35	NT	S015_H9	158	-15	0.865766
							1	low	S019_F4	0	-27	0.932416
							1	low	S019_F4	2	-60	0.876104
							1	low	S019_F4	3	-31.5	0.897476
							1	low	S019_F4	4	87	0.898477
							2	low	S019_F4	6	-27	0.913266
							2	low	S019_F4	7	-81	0.87525
							2	low	S019_F4	8	3	0.954188
							2	low	S019_F4	9	-31.5	0.948031
							3	low	S019_F4	10	-69	0.946369
							3	low	S019_F4	11	-40.5	0.893486
							3	low	S019_F4	12	-72	0.886753
							3	low	S019_F4	13	-28.5	0.949147
							3	low	S019_F4	14	-54	0.943359
							4	low	S019_F4	15	-73.5	0.939697
							4	low	S019_F4	18	-42	0.971647
							4	low	S019_F4	19	-54	0.917366
							5	low	S019_F4	21	-79.5	0.939575
							5	low	S019_F4	24	-66	0.898848
							5	low	S019_F4	25	-19.5	0.980296
							5	low	S019_F4	26	-60	0.895396
							6	low	S019_F4	27	-61.5	0.961791
							6	low	S019_F4	28	-58.5	0.943129
							6	low	S019_F4	30	-55.5	0.902834
							6	low	S019_F4	31	-30	0.98274
							7	low	S019_F4	33	-81	0.927839
							7	low	S019_F4	34	-28.5	0.941385
							7	low	S019_F4	35	-34.5	0.921538
							7	low	S019_F4	36	-58.5	0.959769
							7	low	S019_F4	37	-36	0.9742
							8	low	S019_F4	39	-81	0.943115
							8	low	S019_F4	40	-34.5	0.931052
							8	low	S019_F4	41	-64.5	0.939533
							8	low	S019_F4	42	-58.5	0.957936
							9	low	S019_F4	45	-97.5	0.949939
							9	low	S019_F4	46	-55.5	0.93362
							9	low	S019_F4	47	-81	0.936031
							9	low	S019_F4	48	-79.5	0.929996
							9	low	S019_F4	51	-82.5	0.899167
							19	low	S019_F4	52	-52.5	0.979026
							19	low	S019_F4	53	4.5	0.990577
							19	low	S019_F4	54	-54	0.971639
							19	low	S019_F4	55	-16.5	0.991833
							19	low	S019_F4	56	-36	0.920758
							19	low	S019_F4	57	-37.5	0.946761
							23	low	S019_F4	58	-52.5	0.957408
							23	low	S019_F4	59	-27	0.967326
							23	low	S019_F4	60	-58.5	0.95369
							23	low	S019_F4	61	-87	0.871851
							23	low	S019_F4	62	24	0.9683
							23	low	S019_F4	63	-76.5	0.924245
							27	low	S019_F4	64	-85.5	0.960401
							27	low	S019_F4	65	-37.5	0.959502
							27	low	S019_F4	66	-48	0.969145
							27	low	S019_F4	67	-64.5	0.93453
							27	low	S019_F4	68	-37.5	0.948729
							27	low	S019_F4	69	-40.5	0.962252
							35	low	S019_F4	70	-28.5	0.97286
							35	low	S019_F4	71	-85.5	0.936437
							35	low	S019_F4	72	-30	0.974207
							35	low	S019_F4	73	3	0.963117
							35	low	S019_F4	74	-30	0.961852
							35	low	S019_F4	75	-34.5	0.90907
							1	NT	S019_F8	0	90	0.879978
							1	NT	S019_F8	1	-82.5	0.860038
							2	NT	S019_F8	7	-36	0.932651
							2	NT	S019_F8	9	-48	0.952768
							3	NT	S019_F8	14	-88.5	0.919246
							3	NT	S019_F8	15	-31.5	0.916847
							3	NT	S019_F8	18	-60	0.864482
							4	NT	S019_F8	20	90	0.928353
							4	NT	S019_F8	21	-78	0.955832
							4	NT	S019_F8	24	-58.5	0.88481
							5	NT	S019_F8	26	-42	0.919571
							5	NT	S019_F8	27	-25.5	0.884474
							5	NT	S019_F8	30	-63	0.932648
							6	NT	S019_F8	32	-30	0.93177
							6	NT	S019_F8	33	-25.5	0.954117
							6	NT	S019_F8	34	-78	0.856694
							7	NT	S019_F8	37	-15	0.946788
							7	NT	S019_F8	38	3	0.965475
							7	NT	S019_F8	39	-51	0.862851
							7	NT	S019_F8	40	-30	0.966725
							7	NT	S019_F8	41	-79.5	0.861237
							8	NT	S019_F8	42	-9	0.938699
							8	NT	S019_F8	43	-27	0.949949
							8	NT	S019_F8	44	-60	0.880405
							8	NT	S019_F8	45	-18	0.892805
							8	NT	S019_F8	46	-76.5	0.896142
							9	NT	S019_F8	47	-18	0.92784
							9	NT	S019_F8	48	-30	0.947991
							9	NT	S019_F8	50	-3	0.96537
							9	NT	S019_F8	51	-57	0.955293
							19	NT	S019_F8	53	-3	0.967876
							19	NT	S019_F8	54	-30	0.970492
							19	NT	S019_F8	55	-72	0.958694
							19	NT	S019_F8	56	-54	0.970314
							19	NT	S019_F8	57	-27	0.98034
							23	NT	S019_F8	58	6	0.964158
							23	NT	S019_F8	59	-30	0.965959
							23	NT	S019_F8	60	-78	0.952151
							23	NT	S019_F8	61	30	0.97488
							23	NT	S019_F8	62	-79.5	0.92638
							27	NT	S019_F8	63	-4.5	0.993139
							27	NT	S019_F8	64	24	0.907284
							27	NT	S019_F8	65	10.5	0.937805
							27	NT	S019_F8	66	-45	0.970214
							27	NT	S019_F8	67	-60	0.938827
							27	NT	S019_F8	68	16.5	0.980625
							35	NT	S019_F8	69	6	0.935894
							35	NT	S019_F8	70	-31.5	0.943641
							35	NT	S019_F8	71	-6	0.98717
							35	NT	S019_F8	72	-15	0.973203
							35	NT	S019_F8	73	60	0.932989
							3	NT	S019_G12	2	-51	0.905202
							4	NT	S019_G12	3	-51	0.866891
							4	NT	S019_G12	4	-28.5	0.962804
							1	NT	S019_G8	0	-22.5	0.945204
							1	NT	S019_G8	1	-19.5	0.918612
							2	NT	S019_G8	2	-22.5	0.977341
							2	NT	S019_G8	3	12	0.969616
							2	NT	S019_G8	4	-19.5	0.925256
							3	NT	S019_G8	5	-18	0.982366
							3	NT	S019_G8	6	-19.5	0.959076
							3	NT	S019_G8	7	-39	0.889458
							3	NT	S019_G8	8	0	0.855747
							4	NT	S019_G8	10	-30	0.984562
							4	NT	S019_G8	11	-16.5	0.965057
							4	NT	S019_G8	13	1.5	0.859057
							4	NT	S019_G8	14	-28.5	0.928171
							4	NT	S019_G8	15	85.5	0.878327
							5	NT	S019_G8	16	-19.5	0.98337
							5	NT	S019_G8	17	-16.5	0.972621
							5	NT	S019_G8	18	-30	0.905204
							5	NT	S019_G8	19	-6	0.928226
							5	NT	S019_G8	20	-36	0.916225
							6	NT	S019_G8	21	-21	0.974304
							6	NT	S019_G8	22	-18	0.946748
							6	NT	S019_G8	24	4.5	0.973114
							6	NT	S019_G8	25	-27	0.900401
							7	NT	S019_G8	26	-7.5	0.984081
							7	NT	S019_G8	27	-4.5	0.96419
							7	NT	S019_G8	29	12	0.947333
							7	NT	S019_G8	30	-48	0.949548
							8	NT	S019_G8	31	-4.5	0.987736
							8	NT	S019_G8	32	1.5	0.947127
							8	NT	S019_G8	34	33	0.92048
							9	NT	S019_G8	36	-15	0.985065
							9	NT	S019_G8	37	-15	0.967859
							9	NT	S019_G8	38	7.5	0.93481
							19	NT	S019_G8	40	1.5	0.978878
							19	NT	S019_G8	41	4.5	0.986743
							19	NT	S019_G8	42	39	0.953955
							23	NT	S019_G8	43	-4.5	0.986435
							23	NT	S019_G8	44	-7.5	0.979596
							23	NT	S019_G8	45	-27	0.973871
							27	NT	S019_G8	46	0	0.983413
							27	NT	S019_G8	47	-13.5	0.976027
							27	NT	S019_G8	48	-1.5	0.973855
							35	NT	S019_G8	50	24	0.974247
							35	NT	S019_G8	51	4.5	0.967683
							35	NT	S019_G8	52	21	0.921525
							1	NT	S019_H12	3	-69	0.867925
							2	NT	S019_H12	5	-45	0.875311
							2	NT	S019_H12	6	-60	0.858053
							3	NT	S019_H12	8	-37.5	0.944965
							3	NT	S019_H12	9	-78	0.899319
							3	NT	S019_H12	10	-58.5	0.866456
							4	NT	S019_H12	11	-1.5	0.977588
							4	NT	S019_H12	12	84	0.884511
							4	NT	S019_H12	13	-63	0.887877
							5	NT	S019_H12	15	-1.5	0.931583
							6	NT	S019_H12	17	6	0.973452
							6	NT	S019_H12	18	-81	0.902254
							7	NT	S019_H12	19	0	0.897216
							7	NT	S019_H12	20	60	0.971947
							7	NT	S019_H12	21	-24	0.967516
							8	NT	S019_H12	22	87	0.923805
							8	NT	S019_H12	23	94.5	0.949076
							9	NT	S019_H12	24	-10.5	0.935177
							9	NT	S019_H12	25	66	0.880847
							19	NT	S019_H12	26	9	0.976147
							23	NT	S019_H12	28	4.5	0.946498
							23	NT	S019_H12	29	-28.5	0.957446
							27	NT	S019_H12	30	-3	0.948557
							27	NT	S019_H12	31	-19.5	0.929534
							35	NT	S019_H12	32	-63	0.935551
							35	NT	S019_H12	33	-9	0.912279
							19	NT	S019_H8	65	-34.5	0.969194
							19	NT	S019_H8	65	-34.5	0.969194
							1	NT	S019_H8	0	-79.5	0.868688
							1	NT	S019_H8	1	-72	0.885454
							19	NT	S019_H8	66	-42	0.985444
							19	NT	S019_H8	66	-42	0.985444
							1	NT	S019_H8	2	-70.5	0.889104
							19	NT	S019_H8	67	24	0.955265
							19	NT	S019_H8	67	24	0.955265
							1	NT	S019_H8	3	54	0.88921
							19	NT	S019_H8	69	28.5	0.985747
							19	NT	S019_H8	69	28.5	0.985747
							2	NT	S019_H8	7	-51	0.886658
							19	NT	S019_H8	70	-31.5	0.917947
							19	NT	S019_H8	70	-31.5	0.917947
							2	NT	S019_H8	8	-58.5	0.898282
							2	NT	S019_H8	10	-3	0.904143
							23	NT	S019_H8	72	-22.5	0.960731
							23	NT	S019_H8	72	-22.5	0.960731
							2	NT	S019_H8	11	-12	0.945724
							23	NT	S019_H8	74	18	0.912097
							23	NT	S019_H8	74	18	0.912097
							2	NT	S019_H8	14	-16.5	0.920894
							23	NT	S019_H8	75	-25.5	0.984602
							23	NT	S019_H8	75	-25.5	0.984602
							3	NT	S019_H8	15	-63	0.907512
							3	NT	S019_H8	16	-51	0.880954
							23	NT	S019_H8	76	-49.5	0.938132
							23	NT	S019_H8	76	-49.5	0.938132
							3	NT	S019_H8	17	-40.5	0.906658
							23	NT	S019_H8	77	73.5	0.939022
							23	NT	S019_H8	77	73.5	0.939022
							3	NT	S019_H8	18	-30	0.903648
							23	NT	S019_H8	78	10.5	0.943859
							23	NT	S019_H8	78	10.5	0.943859
							3	NT	S019_H8	20	-19.5	0.865641
							27	NT	S019_H8	79	-31.5	0.96184
							27	NT	S019_H8	79	-31.5	0.96184
							4	NT	S019_H8	22	-57	0.958191
							27	NT	S019_H8	80	-19.5	0.87079
							27	NT	S019_H8	80	-19.5	0.87079
							4	NT	S019_H8	24	-19.5	0.88532
							27	NT	S019_H8	81	6	0.942089
							27	NT	S019_H8	81	6	0.942089
							4	NT	S019_H8	25	-30	0.862768
							27	NT	S019_H8	82	-21	0.99072
							27	NT	S019_H8	82	-21	0.99072
							4	NT	S019_H8	26	-55.5	0.948459
							27	NT	S019_H8	83	-49.5	0.985161
							27	NT	S019_H8	83	-49.5	0.985161
							4	NT	S019_H8	28	-57	0.881511
							27	NT	S019_H8	84	78	0.962542
							27	NT	S019_H8	84	78	0.962542
							5	NT	S019_H8	29	-54	0.955616
							5	NT	S019_H8	30	-60	0.896565
							27	NT	S019_H8	85	40.5	0.946149
							27	NT	S019_H8	85	40.5	0.946149
							35	NT	S019_H8	86	7.5	0.979595
							35	NT	S019_H8	86	7.5	0.979595
							5	NT	S019_H8	32	-28.5	0.948957
							5	NT	S019_H8	33	-75	0.889776
							5	NT	S019_H8	34	-54	0.919053
							5	NT	S019_H8	35	-33	0.97307
							35	NT	S019_H8	88	18	0.971955
							35	NT	S019_H8	88	18	0.971955
							35	NT	S019_H8	89	42	0.946059
							35	NT	S019_H8	89	42	0.946059
							6	NT	S019_H8	37	-37.5	0.899516
							35	NT	S019_H8	90	78	0.954909
							35	NT	S019_H8	90	78	0.954909
							6	NT	S019_H8	38	-3	0.895479
							6	NT	S019_H8	40	-24	0.855192
							6	NT	S019_H8	41	-28.5	0.891637
							6	NT	S019_H8	42	-63	0.92033
							6	NT	S019_H8	43	-33	0.909761
							7	NT	S019_H8	44	82.5	0.950339
							7	NT	S019_H8	45	-30	0.933193
							7	NT	S019_H8	46	6	0.96938
							7	NT	S019_H8	47	30	0.853468
							7	NT	S019_H8	48	-24	0.95412
							7	NT	S019_H8	50	-30	0.964214
							8	NT	S019_H8	51	-57	0.970824
							8	NT	S019_H8	52	-28.5	0.958993
							8	NT	S019_H8	53	3	0.960101
							8	NT	S019_H8	54	28.5	0.966445
							8	NT	S019_H8	55	-60	0.926382
							8	NT	S019_H8	56	-15	0.96235
							9	NT	S019_H8	58	-64.5	0.954542
							9	NT	S019_H8	59	-24	0.942799
							9	NT	S019_H8	60	-3	0.943438
							9	NT	S019_H8	61	19.5	0.9839
							9	NT	S019_H8	62	-12	0.976283
							9	NT	S019_H8	63	-81	0.906618
							9	NT	S019_H8	64	-31.5	0.922079
							1	high	S019_A4	0	-33	0.861722
							1	high	S019_A4	2	-34.5	0.860636
							1	high	S019_A4	3	-81	0.86831
							2	high	S019_A4	5	-46.5	0.915221
							2	high	S019_A4	6	-16.5	0.913876
							2	high	S019_A4	7	-37.5	0.945749
							2	high	S019_A4	8	-33	0.919158
							3	high	S019_A4	9	-58.5	0.939256
							3	high	S019_A4	11	-28.5	0.859869
							3	high	S019_A4	12	-58.5	0.856133
							4	high	S019_A4	14	-66	0.926921
							5	high	S019_A4	18	-63	0.939423
							5	high	S019_A4	19	-37.5	0.85562
							6	high	S019_A4	24	-54	0.854218
							6	high	S019_A4	26	-94.5	0.895581
							7	high	S019_A4	29	-75	0.904118
							7	high	S019_A4	30	-52.5	0.903554
							8	high	S019_A4	33	-34.5	0.893358
							8	high	S019_A4	34	-73.5	0.89227
							8	high	S019_A4	35	-60	0.928953
							9	high	S019_A4	39	-61.5	0.874089
							9	high	S019_A4	40	-81	0.894383
							9	high	S019_A4	41	-64.5	0.910458
							19	high	S019_A4	45	-12	0.930634
							19	high	S019_A4	46	-12	0.88214
							19	high	S019_A4	47	-61.5	0.868476
							19	high	S019_A4	49	-48	0.913985
							19	high	S019_A4	50	-9	0.951524
							23	high	S019_A4	51	-19.5	0.948638
							23	high	S019_A4	52	-18	0.867121
							23	high	S019_A4	53	-75	0.857022
							27	high	S019_A4	57	-16.5	0.952258
							27	high	S019_A4	58	-78	0.858857
							27	high	S019_A4	59	-16.5	0.853933
							35	high	S019_A4	64	-18	0.92661
							35	high	S019_A4	65	-24	0.901207
							35	high	S019_A4	67	-6	0.934844
							1	low	S019_B4	0	0	0.909815
							2	low	S019_B4	3	18	0.947193
							2	low	S019_B4	4	-31.5	0.859533
							2	low	S019_B4	5	34.5	0.930725
							3	low	S019_B4	8	-28.5	0.938695
							4	low	S019_B4	12	-21	0.962408
							4	low	S019_B4	13	-34.5	0.874186
							5	low	S019_B4	16	-24	0.986184
							5	low	S019_B4	17	-64.5	0.864372
							6	low	S019_B4	21	-30	0.986684
							6	low	S019_B4	23	-58.5	0.900507
							7	low	S019_B4	25	-15	0.989279
							8	low	S019_B4	30	0	0.983239
							8	low	S019_B4	31	85.5	0.907968
							9	low	S019_B4	35	0	0.980873
							9	low	S019_B4	36	-57	0.958586
							9	low	S019_B4	37	-58.5	0.899789
							19	low	S019_B4	39	18	0.979307
							19	low	S019_B4	40	-49.5	0.971685
							19	low	S019_B4	41	40.5	0.8582
							23	low	S019_B4	42	-3	0.987693
							23	low	S019_B4	43	-31.5	0.882463
							23	low	S019_B4	44	-33	0.935144
							27	low	S019_B4	46	-16.5	0.985741
							27	low	S019_B4	48	-31.5	0.878576
							35	low	S019_B4	50	-48	0.96892
							35	low	S019_B4	51	-31.5	0.943833
							35	low	S019_B4	52	-33	0.953722
							2	NT	S019_E12	7	-31.5	0.890271
							3	NT	S019_E12	13	-61.5	0.89228
							4	NT	S019_E12	19	-33	0.944752
							4	NT	S019_E12	21	-28.5	0.891975
							4	NT	S019_E12	23	96	0.860583
							5	NT	S019_E12	25	-9	0.931315
							5	NT	S019_E12	27	4.5	0.922627
							5	NT	S019_E12	28	-25.5	0.930073
							6	NT	S019_E12	31	-31.5	0.915662
							6	NT	S019_E12	34	4.5	0.868583
							6	NT	S019_E12	35	-43.5	0.978321
							7	NT	S019_E12	37	-33	0.969595
							7	NT	S019_E12	41	40.5	0.90321
							7	NT	S019_E12	42	-15	0.942885
							8	NT	S019_E12	43	-30	0.967231
							8	NT	S019_E12	47	-31.5	0.938414
							9	NT	S019_E12	48	-34.5	0.95701
							19	NT	S019_E12	54	58.5	0.95222
							19	NT	S019_E12	59	48	0.92651
							23	NT	S019_E12	60	7.5	0.957795
							23	NT	S019_E12	63	66	0.918921
							23	NT	S019_E12	65	85.5	0.931341
							27	NT	S019_E12	66	-30	0.93387
							27	NT	S019_E12	67	-24	0.973626
							27	NT	S019_E12	70	-21	0.969238
							35	NT	S019_E12	72	-28.5	0.922044
							35	NT	S019_E12	74	12	0.863346
							35	NT	S019_E12	75	63	0.949521
							35	NT	S019_E12	77	45	0.898164
							1	high	S019_E3	0	-33	0.931287
							2	high	S019_E3	7	-21	0.928943
							3	high	S019_E3	13	-81	0.852348
							3	high	S019_E3	14	-19.5	0.924668
							4	high	S019_E3	20	-28.5	0.914669
							5	high	S019_E3	25	-81	0.857977
							5	high	S019_E3	27	-24	0.912853
							5	high	S019_E3	29	-96	0.877637
							6	high	S019_E3	32	-99	0.927737
							6	high	S019_E3	33	-40.5	0.903324
							6	high	S019_E3	34	-90	0.883219
							7	high	S019_E3	38	-96	0.916046
							7	high	S019_E3	39	-48	0.891407
							7	high	S019_E3	41	-94.5	0.871842
							8	high	S019_E3	44	-94.5	0.92227
							8	high	S019_E3	45	-31.5	0.93414
							8	high	S019_E3	47	-96	0.869611
							9	high	S019_E3	51	-31.5	0.943826
							9	high	S019_E3	53	-87	0.875931
							19	high	S019_E3	55	-81	0.874729
							19	high	S019_E3	56	-66	0.915297
							19	high	S019_E3	58	-70.5	0.871486
							19	high	S019_E3	59	15	0.904517
							23	high	S019_E3	62	-79.5	0.868724
							23	high	S019_E3	64	-76.5	0.921271
							23	high	S019_E3	65	-64.5	0.918081
							23	high	S019_E3	66	4.5	0.960422
							27	high	S019_E3	71	-82.5	0.896744
							27	high	S019_E3	73	9	0.892453
							35	high	S019_E3	77	-76.5	0.851925
							35	high	S019_E3	78	-78	0.855544
							35	high	S019_E3	79	1.5	0.9005
							35	high	S019_E3	80	-58.5	0.889537

[truncated: 1 more sheets: Fig. 6c (right)]
